# Supplementary material for: Systematic analysis of virus nucleic acid sensor DDX58 in malignant tumor
Source: Front Microbiol. 2022 Dec 19;13:1085086. doi: 10.3389/fmicb.2022.1085086 (PMC9807228; doi:10.3389/fmicb.2022.1085086)
Supplement: Supplementary file 1 [file Data_Sheet_1.ZIP]

Archive with 7 entries (6 files):
- Supplymentary Materials/
- Supplymentary Materials/ACE2.tif
- __MACOSX/Supplymentary Materials/._ACE2.tif
- Supplymentary Materials/σàìτû1⁄2μúÇμƒÑτé╣.tif
- __MACOSX/Supplymentary Materials/._σàìτû1⁄2μúÇμƒÑτé╣.tif
- Supplymentary Materials/Σ╕┤σ║èσêåμ£ƒ.tif
- __MACOSX/Supplymentary Materials/._Σ╕┤σ║èσêåμ£ƒ.tif
